# Supplementary material for: Intradermal Immunization of Soluble Influenza HA Derived from a Lethal Virus Induces High Magnitude and Breadth of Antibody Responses and Provides Complete Protection In Vivo
Source: Vaccines (Basel). 2023 Mar 31;11(4):780. doi: 10.3390/vaccines11040780 (PMC10141624; doi:10.3390/vaccines11040780)
Supplement: Supplementary file 1 [file vaccines-11-00780-s001.zip]

Archive with 1 entries (1 files):
- vaccines-2175087-supplementary.pdf
